# Supplementary material for: Effects of an Additional Sports Gymnastics Program on Sagittal Spinal Alignment and Postural Status in School-Aged Students
Source: J Funct Morphol Kinesiol. 2026 Jul 14;11(3):270. doi: 10.3390/jfmk11030270 (PMC13397986; doi:10.3390/jfmk11030270)
Supplement: Supplementary file 1 [file jfmk-11-00270-s001.zip]

Archive with 1 entries (1 files):
- jfmk-4389921-supplementary.pdf
